# Supplementary material for: Retrospective Evaluation and Framework Development of Bone Anisotropic Material Behavior Compared with Elastic, Elastic-Plastic, and Hyper-Elastic Properties
Source: Bioengineering (Basel). 2021 Dec 29;9(1):9. doi: 10.3390/bioengineering9010009 (PMC8773132; doi:10.3390/bioengineering9010009)
Supplement: Supplementary file 1 [file bioengineering-09-00009-s001.zip]

Archive with 1 entries (1 files):
- bioengineering-1420470-supplementary.pdf
